# Supplementary material for: Identification of cuproptosis and ferroptosis-related subtypes and development of a prognostic signature in colon cancer
Source: PLoS One. 2025 Jan 30;20(1):e0307013. doi: 10.1371/journal.pone.0307013 (PMC11781745; doi:10.1371/journal.pone.0307013)
Supplement: S1 Table — (XLSX) [file pone.0307013.s003.xlsx]

## Sheet: ferroptosis gene symbol
ferroptosis gene symbol
DUSP1
NOS2
NCF2
MT3
UBC
ALB
TXNRD1
SRXN1
GPX2
BNIP3
OXSR1
SELENOS
ANGPTL7
SLC7A11
DDIT4
ASNS
TSC22D3
DDIT3
JDP2
SESN2
SLC1A4
PCK2
TXNIP
VLDLR
GPT2
PSAT1
LURAP1L
SLC7A5
HERPUD1
XBP1
ATF3
SLC3A2
CBS
ATF4
ZNF419
KLHL24
TRIB3
ZFP69B
ATP6V1G2
VEGFA
GDF15
TUBE1
ARRDC3
CEBPG
RGS4
EIF2S1
IL6
CXCL2
RELA
HSD17B11
AGPAT3
SETD1B
HMOX1
TF
FTL
RPL8
ATP5MC3
TFRC
MAFG
IL33
FTH1
HAMP
STEAP3
DRD5
GPX4
DRD4
MAP3K5
MAPK14
SLC2A1
SLC2A3
SLC2A6
SLC2A8
SLC2A12
SLC2A14
EIF2AK4
ALOX5
ALOX12
ALOX15
ACSF2
IREB2
HMGB1
NFE2L2
ELAVL1
TFAP2C
SP1
HBA1
NNMT
PLIN4
HIC1
STMN1
RRM2
CAPG
HNF4A
NGB
YWHAE
GABPB1
AURKA
RIPK1
PRDX1
MMP13
LRRFIP1
CBR1
AKR1C1
AKR1C2
AKR1C3
RB1
HSPB1
HSF1
GCLC
SQSTM1
NQO1
MUC1
MT1G
SLC40A1
CISD1
FANCD2
FTMT
HSPA5
TP53
HELLS
SCD
FADS2
SRC
STAT3
PML
MTOR
NFS1
TP63
CDKN1A
ENPP2
VDAC2
FH
CISD2
ISCU
ACSL3
OTUB1
CD44
BRD4
PRDX6
NF2
ARNTL
HIF1A
JUN
CA9
TMBIM4
PLIN2
AIFM2
LAMP2
ZFP36
PROM2
CHMP5
CHMP6
CAV1
GCH1
SIRT3
DAZAP1
PIR
HCAR1
SLC16A1
NR4A1
PIK3CA
RPTOR
SREBF1
SREBF2
FZD7
P4HB
NT5DC2
BCAT2
PLA2G6
PARK7
FXN
SUV39H1
ATF2
ACOT1
ALDH3A2
STK11
FNDC5
CDH1
NEDD4L
BRD2
BRD3
BRDT
DECR1
GLRX5
NCOA3
NR5A2
PANX2
TFAP2A
CP
ARF6
ABHD12
PPP1R13L
TFAM
KDM3B
RNF113A
AHCY
IDH2
PPARA
SIAH2
PRKAA2
VDR
NEDD4
AR
MTF1
COPZ1
NUPR1
USP35
PARP1
PARP2
PARP3
PARP4
PARP6
PARP8
PARP9
PARP10
PARP11
PARP12
PARP14
PARP15
PARP16
PDSS2
TXN
SENP1
FGF21
CREB1
CREB3
CREB5
GOT1
BEX1
ASAH2
FABP4
AKT1S1
MLST8
SIRT1
TYRO3
SIRT6
TMSB4X
TMSB4Y
KIF20A
ECH1
ETV4
VCP
RBMS1
KDM4A
MGST1
MPC1
CHMP1A
CAMKK2
SOX2
SRSF9
PROK2
SIRT2
MEF2C
EZH2
PEDS1
SMPD1
ADAMTS13
CDC25A
G6PD
PPARD
ENO3
LCN2
MARCHF5
TRIB2
DHODH
PDK4
ADIPOQ
PTPN18
ABCC5
CISD3
MS4A15
FURIN
GALNT14
KLHDC3
MAPKAP1
PRR5
RICTOR
GSTM1
TERT
RARRES2
USP11
PTGS2
CHAC1
CS
EMC2
NOX1
CYBB
NOX3
NOX4
NOX5
DUOX1
DUOX2
PGD
FLT3
SCP2
ACSL4
LPCAT3
NRAS
KRAS
HRAS
TFR2
SLC38A1
SLC1A5
GLS2
CARS1
KEAP1
ATG5
ATG7
NCOA4
ALOX12B
ALOX15B
ALOXE3
PHKG2
ACO1
ULK1
ATG3
ATG4D
BECN1
MAP1LC3A
GABARAPL2
GABARAPL1
ATG16L1
WIPI1
WIPI2
SNX4
ATG13
ULK2
SAT1
EGFR
MAPK3
MAPK1
BID
ZEB1
DPP4
CDKN2A
PEBP1
SOCS1
CDO1
MYB
MAPK8
MAPK9
PRKAA1
BAP1
ABCC1
ACVR1B
TGFBR1
EPAS1
HILPDA
IFNG
ANO6
LPIN1
TNFAIP3
TLR4
ATM
YY1AP1
EGLN2
MIOX
TAFAZZIN
MTDH
IDH1
FBXW7
PANX1
DNAJB6
BACH1
LONP1
CD82
IL1B
CTSB
POR
CYB5R1
ELOVL5
FADS1
PTEN
NR1D1
NR1D2
TBK1
USP7
AQP3
AQP5
AQP8
PEX10
PEX12
CHP1
GPAT4
BRPF1
OSBPL9
INTS2
MMD
CYP4F8
MLLT1
TTPA
GRIA3
POM121L12
LIG3
AEBP2
AGPS
CDCA3
PEX2
PEX6
TIMM9
DCAF7
LCE2C
FAR1
PHF21A
SMAD7
LYRM1
AMN
PEX3
MTCH1
ACADSB
SLC39A14
MAP3K11
GSK3B
BRD7
SLC25A28
MFN2
SLC11A2
TSC1
TGFB1
SNCA
CGAS
STING1
HDDC3
MDM2
MDM4
DLD
WWTR1
PRKCA
LGMN
MYCN
IFNA1
IFNA2
IFNA4
IFNA5
IFNA6
IFNA7
IFNA8
IFNA10
IFNA13
IFNA14
IFNA16
IFNA17
IFNA21
SMG9
PPARG
SNX5
PAQR3
MICU1
TOR2A
MAP3K14
QSOX1
MIB2
CLTRN
KLF2
FOXO4
YTHDC2
DDR2
SLC39A7
TRIM46
ACSL1
KDM5A
TRIM21
DPEP1
CYGB
IDO1
GSTZ1
GJA1
PGRMC1
CIRBP
YAP1
TRIM26
NDRG1
PIEZO1
LIFR
PTPN6
EGR1
ADAM23
CPEB1
COX4I2
TIMP1
KDM6B
METTL14
MIB1
KDM5C
CCDC6
CFL1
KMT2D

## Sheet: cuproptosis gene symbol
cuproptosis gene symbol
FDX1
LIAS
LIPT1
DLD
DLAT
PDHA1
PDHB
SLC31A1
MTF1
GLS
CDKN2A
DNA2
NTHL1
POLE
POLD1
CISD1
GLRX5
PPAT
RTEL1
ELP3
CDK5RAP1
ISCA2
ETFDH
HSPA1A
HSPA1B
ATP7A
ATP7B
