# Supplementary material for: Identification of cuproptosis and ferroptosis-related subtypes and development of a prognostic signature in colon cancer
Source: PLoS One. 2025 Jan 30;20(1):e0307013. doi: 10.1371/journal.pone.0307013 (PMC11781745; doi:10.1371/journal.pone.0307013)
Supplement: S2 Table — (XLSX) [file pone.0307013.s004.xlsx]

## Sheet: Immune cell gene set
Immune cell gene set
B cells	MS4A1	TCL1A	HLA-DOB	PNOC	KIAA0125	CD19	CR2	IGHG1	FCRL2	BLK	COCH	OSBPL10	IGHA1	TNFRSF17	ABCB4	BLNK	GLDC	MEF2C	IGHM	FAM30A	SPIB	BCL11A	GNG7	IGKC	CD72	MICAL3	BACH2	CCR9	QRSL1	DTNB	HLA-DQA1	SCN3A	SLC15A2	BANK1	BTLA	CD79A	CD79B	FCRL1	FCRL3	HVCN1	RALGPS2	ADAM28	CD180	AKNA	ARHGAP25	CCL21	CD27	CD38	CLEC17A
T helper cells	ICOS	LRBA	ITM2A	FAM111A	PHF10	NUP107	SEC24C	NAP1L4	BATF	ASF1A	FRYL	FUSIP1	RPA1	UBE2L3	ANP32B	DDX50	C13orf34	PPP2R5C	SLC25A12	ATF2	CD28	GOLGA8A	CD4
Tcm	CDC14A	ATM	USP9Y	PCNX	ATM	FOXP1	KLF12	ST3GAL1	INPP4B	CASP8	MLL	PCM1	RP11-74E24.2	PHC3	NFATC3	LOC202134	TIMM8A	ATF7IP	REPS1	PSPC1	RPP38	HNRPH1	STX16	CYLD	SNRPN	TRAF3IP3	NEFL	POLR2J2	AQP3	CG030	PDXDC2	CLUAP1	DOCK9	CYorf15B	CREBZF	CEP68	TXK	SLC7A6	FYB	MAP3K1
Tem	PRKY	VIL2	GDPD5	CCR2	MEFV	C7orf54	FLI1	TBC1D5	DDX17	AKT3	EWSR1	TBCD	NFATC4	LTK
Th1 cells	IFNG	LTA	APBB2	DOK5	IL12RB2	APOD	ZBTB32	CD38	CSF2	CTLA4	CD70	DPP4	EGFL6	BST2	DUSP5	LRP8	IL22	DGKI	CCL4	GGT1	LRRN3	SYNGR3	ATP9A	BTG3	CMAH	HBEGF	SGCB	TBX21	STAT4	ADAM8	AHCYL2	ALCAM	B3GALNT1	BBS12	BST1	CD151	CD47	CD48	CD52	CD53	CD59	CD6	CD68	CD7	CD96	CFHR3	CHRM3	CLEC7A	COL23A1
Th2 cells	PMCH	AHI1	PTGIS	CXCR6	EVI5	IL26	MB	NEIL3	GSTA4	PHEX	SMAD2	CENPF	ANK1	ADCY1	AI582773	LAIR2	SNRPD1	MICAL2	DHFR	WDHD1	BIRC5	SLC39A14	HELLS	LIMA1	CDC25C	CDC7	GATA3	ASB2	CSRP2	DAPK1	DLC1	DNAJC12	DUSP6	GNAI1	LAMP3	NRP2	OSBPL1A	PDE4B	PHLDA1	PLA2G4A	RAB27B	RBMS3	RNF125	TMPRSS3
TFH	CHI3L2	CXCL13	MYO7A	CHGB	ICA1	HEY1	CDK5R1	ST8SIA1	PDCD1	BLR1	KIAA1324	PVALB	TSHR	C18orf1	TOX	SLC7A10	SMAD1	POMT1	PASK	MKL2	PTPN13	KCNK5	ZNF764	MAF	MYO6	SIRPG	THADA	MAGEH1	B3GAT1	SH3TC1	HIST1H4K	STK39	CXCR5	BCL6	CD200	CD83	CD84	FGF2	GPR18	CEBPA	CECR1	CLEC10A	CLEC4A	CSF1R	CTSS	DMN	DPP4	LRRC32	MC5R
Th17 cells	IL17A	IL17RA	RORC	C2CD4A	C2CD4B	CA2	CCDC65	CEACAM3	IL17C	IL17F	IL17RC	IL17RE	IL23A	ILDR1	LONRF3	SH2D6	TNIP2	ABCA1	ABCB1	ADAMTS12	ANK1	ANKRD22	B3GALT2	CAMTA1	CCR9	CD40	GPR44	IFT80
TReg	FOXP3	IL12RB2	TMPRSS6	CTSC	LAPTM4B	TFRC	RNF145	NETO2	ADAT2	CHST2	CTLA4	NFE2L3	LIMA1	IL1R2	ICOS	HSDL2	HTATIP2	FKBP1A	TIGIT	CCR8	LTA	SLC35F2	IL21R	AHCYL1	SOCS2	ETV7	BCL2L1	RRAGB	ACSL4	CHRNA6	BATF	LAX1	ADPRH	TNFRSF4	ANKRD10	CD274	CASP1	LY75	NPTN	SSTR3	GRSF1	CSF2RB	TMEM184C	NDFIP2	ZBTB38	ERI1	TRAF3	NAB1	HS3ST3B1
CD8 T cells	CD8B	CD8A	PF4	PRR5	SF1	LIME1	DNAJB1	ARHGAP8	GZMM	SLC16A7	SFRS7	APBA2	C4orf15	LEPROTL1	ZFP36L2	GADD45A	MYST3	ZEB1	ZNF609	C12orf47	THUMPD1	VAMP2	ZNF91	ZNF22	TMC6	FLT3LG	CDKN2AIP	TSC22D3	TBCC	RBM3	ABT1	C19orf6	CAMLG	PPP1R2	AES	KLF9	PRF1	ACAP1	APOL3	ARHGAP10	ATP10D	C3AR1	CCR5	CD160	CD55	CFLAR	CMKLR1	DAPP1	FCRL6
CD4 T cells	AIM2	BIRC3	BRIP1	CCL20	CCL4	CCL5	CCNB1	CCR7	DUSP2	ESCO2	ETS1	EXO1	EXOC6	IARS	ITK	KIF11	KNTC1	NUF2	PRC1	PSAT1	RGS1	RTKN2	SAMSN1	SELL	TRAT1	ABHD3	AHNAK	ANXA2P2	AQP3	ATHL1	BMI1	BZW2	CD63	COL4A1	CYLD	ELMO2	FYN	GLIPR1	GSS	IFITM2	ITGB1	ITGB2	KLF5	LSP1	NDUFB9	PKM2	SFXN3	SIRPG	SMAD4
Tgd	TARP	C1orf61	TRGV9	CD160	FEZ1	ACP5	AQP9	BTN3A2	C1orf54	CARD8	CCL18	CD209	CD33	CD36	CDK5	IL10RB	KLRF1	LGALS1	MAPK7	KLHL7	KRT80	LAMC1	LCORL	LMNB1	MEIS3P1	MPL	FABP1	FABP5	FADD	MFAP3L	MINPP1	RPS24	RPS7	RPS9	DBNL	CCL13
Cytotoxic cells	KLRD1	KLRF1	GNLY	CTSW	KLRB1	KLRK1	NKG7	GZMH	SIGIRR	ZBTB16	RUNX3	APOL3	RORA	APBA2	WHDC1L1	DUSP2	GZMA
NK cells	LOC643313	GAGE2	ZNF747	XCL1	XCL2	AF107846	SLC30A5	NM_014114	MCM3AP	TBXA2R	CDC5L	LOC730096	FUT5	FGF18	MRC2	RP5-886K2.1	SPN	PSMD4	PRX	FZR1	ZNF205	AL080130	ZNF528	MAPRE3	BCL2	NM_017616	ARL6IP2	PDLIM4	NM_014274	LDB3	ADARB1	SMEK1	TCTN2	TINAGL1	IGFBP5	ALDH1B1	NCR1	KLRC1	KLRF1	AKT3	AXL	BST2	CDH2	CRTAM	CSF2RA	CTSZ	CXCL1	CYTH1	DAXX
NK CD56dim cells	KIR3DL2	SPON2	KIR2DL3	GZMB	KIR3DS1	KIR3DL1	FLJ20699	TMEPAI	IL21R	KIR3DL3	KIR2DS5	KIR2DS2	GTF3C1	KIR2DS1	EDG8	CYP27A1	DDX55	DYRK2	RPL37A	NOTCH3	AKR7A3	GPRC5C	GRIN1	HLA-E	PORCN	PSMC4	UPP1
NK CD56bright cells	DUSP4	RRAD	XCL1	PLA2G6	NIBP	FOXJ1	MADD	BG255923	MPPED1	MUC3B	ABAT	C11orf75	C5orf15	CDHR1	DCAF12	DYNLL1	GPR137B	HCP5	HDGFRP2	KRT86	MLST8	ELMOD3	ENTPD5	FAM119A	FAM179A	CLIC2	COX7A2L	CREB3L4	CSF1	CSNK2A2	CSTA	CSTB	CTPS	CTSD	FST	GATA2	GMPR	HDC	HEY1	HOXA1	HS2ST1	HS3ST1	BCL11B	CDH3	MYL6B	NAA16	ClQA	ClQB	CYP27B1
DC	CD209	CCL17	HSD11B1	CCL13	CCL22	PPFIBP2	NPR1
iDC	CD1B	VASH1	F13A1	CD1E	MMP12	FABP4	CLEC10A	SYT17	MS4A6A	CTNS	GUCA1A	CARD9	ABCG2	CD1A	PPARG	RAP1GAP	SLC7A8	GSTT1	NM_021941	FZD2	CSF1R	HS3ST2	CH25H	LMAN2L	SLC26A6	BLVRB	NUDT9	PREP	TM7SF4	TACSTD2	CD1C	ACADM	AHCYL1	ALDH1A2	ALDH3A2	ALDH9A1	ALOX15	AMT	ARL1	ATIC	ATP5A1	CAPZA1	LILRA5	RDX	RRAGD	INPP5F	RAB38	PLAU	CSF3R
aDC	CCL1	EBI3	INDO	LAMP3	OAS3	CD83	ABCD1	C1QC	CAPG	CCL3L3	CD207	CD302	ATP5B	ATP5L	ATP6V1A	BCL2L1	C1QB	SNURF	SPCS3	CCNA1	CEACAM8	NOS2	SRA1	TNFRSF6B	TREM1	TREML1	RHOA	SLC25A37	TNFSF14	TREML4	VNN2	XPO6	CLEC4C	TNFAIP2	UBD	ACTR3	RAB1A	SLA	HLA-DQA2	SIGLEC5	SLAMF9
pDC	IL3RA	CLEC4C	CXCR3	GZMB	IRF7	IRF8	LILRA4	PHEX	PLD4	PTCRA	CBX6	DAB2	DDX17	HIGD1A	IDH3A	MAGED1	NUCB2	OFD1	OGT	PDIA4	SERTAD2	SIRPA	TMED2	ENG	FCAR	IGF1	ITGA2B	GABARAP	GPX1	KRT23	PROK2	RALB	RETNLB	RNF141	SEC14L1	SEPX1	EMP3	CD300LF	ABTB1	KLHL21	PHRF1
Eosinophils	IL5RA	KCNH2	TKTL1	EMR1	CCR3	ACACB	THBS1	GALC	RNU2	CLC	HIST1H1C	CYSLTR2	HRH4	RNASE2	CAT	LRP5L	SYNJ1	THBS4	GPR44	KBTBD11	HES1	ABHD2	TIPARP	SMPD3	MYO15B	TGIF1	RRP12	IGSF2	RCOR3	EPN2	C9orf156	SIAH1	GIPR	KRT18P50	LRMP	FOSB	GPR183	NR4A3	ST3GAL6	DEPDC5	PDE6C	PKD2L2	GPR65	P2RY14	DACH1	DAPK2	EMR3
Macrophages	MARCO	CXCL5	SCG5	SULT1C2	MSR1	CTSK	PTGDS	COLEC12	GPC4	PCOLCE2	CHIT1	KAL1	CLEC5A	ME1	DNASE2B	CCL7	FN1	CD163	GM2A	SCARB2	BCAT1	RAI14	COL8A2	APOE	CHI3L1	ATG7	CD84	FDX1	MS4A4A	SGMS1	EMP1	CYBB	CD68	C11orf45	FUCA1	GPNMB	HS3ST2	LGMN	MMP9	TM4SF19	AIF1	CCL1	CCL14	CCL23	CCL26	CD300LB	CNR1	CNR2	EIF1
Mast cells	PRG2	CTSG	TPSAB1	SLC18A2	MS4A2	CPA3	TPSB2	NM_003293	GATA2	HDC	LOH11CR2A	SIGLEC6	ELA2	CMA1	PGDS	MLPH	ADCYAP1	SLC24A3	CALB2	KIT	TAL1	ABCC4	PPM1H	MAOB	HPGD	SCG2	PTGS1	CEACAM8	MPO	NR0B1	LOC339524	ADAMTS3	ARHGAP15	CPM	FCN1	FTL	HSPA6	ITGA9	RNASE3	S100A4	SIGLEC8	SLC6A4	PTGS2	EGR3	PILRA
Neutrophils	CSF3R	CYP4F3	VNN3	FPRL1	KCNJ15	MME	IL8RA	IL8RB	FCGR3B	DYSF	FCAR	CEACAM3	HIST1H2BC	HPSE	FLJ11151	CREB5	S100A12	TNFRSF10C	SLC22A4	KIAA0329	SLC25A37	BST1	CRISPLD2	G0S2	SIGLEC5	CD93	MGAM	ALPL	FPR1	CD93	PDE4B	LILRB2	EVI2B	HSD17B11	KDM6B	MEGF9	MNDA	NLRP12	PADI4	SELL	TRANK1	CDA	CHST15	APOBEC3A	CASP5	MMP25	HAL	C1orf183	FFAR2
TIL	ITM2C	CD38	THEMIS2	GLYR1	ICOS	F5	TIGIT	KLRD1	IRF4	PRKCQ	FCRL5	SIRPG	LPXN	IL2RG	CCL5	LCK	TRAF3IP3	CD86	MAL	LILRB1	DOK2	CD6	PAG1	LAX1	PLEK	PIK3CD	SLAMF1	XCL1	GPR171	XCL2	TBX21	CD2	CD53	KLHL6	SLAMF6	CD40	SIT1	TNFRSF4	CD79A	CD247	LCP2	CD3D	CD27	SH2D1A	FYB	ARHGAP30	ACAP1	CST7	CD3G
NK T cell	BTN2A2	CD101	CD109	CNPY3	CNPY4	CREB1	CRTC2	CRTC3	CSF2	KLRC1	FUT4	ICAM2	IL32	LAMP2	LILRB5	KLRG1	HSPA4	HSPB6	ISM2	ITIH2	KDM4C	KIR2DS4	KIRREL3	SDCBP	NFATC2IP	MICB	KIR2DL1	KIR2DL3	KIR3DL1	KIR3DL2	NCR1	FOSL1	TSLP	SLC7A7	SPP1	TREM2	UBASH3A	YBX2	CCDC88A	CLEC1A	THBD	PDPN	VCAM1	EMR1
MDSCs	CCR2	CD14	CD2	CD86	CXCR4	FCGR2A	FCGR2B	FCGR3A	FERMT3	GPSM3	IL18BP	IL4R	ITGAL	ITGAM	PARVG	PSAP	PTGER2	PTGES2	S100A8	S100A9
Monocyte	ASGR2	CFP	ASGR1	CD1D	UPK3A	ACTG1	ANXA5	ATP6V1B2	CFL1	DAZAP2	CTBS	EMR4P	HIVEP2	MARCKSL1	MBP	MMP15	PNPLA6	TMBIM6	PQBP1	TEX264	IKZF1
[truncated: 71 more columns]

## Sheet: Immune function gene set
Immune function gene set
APC co inhibition	C10orf54	CD274	LGALS9	PDCD1LG2	PVRL3
APC co stimulation	CD40	CD58	CD70	ICOSLG	SLAMF1	TNFSF14	TNFSF15	TNFSF18	TNFSF4	TNFSF8	TNFSF9
CCR	CCL16	TPO	TGFBR2	CXCL2	CCL14	TGFBR3	IL11RA	CCL11	IL4I1	IL33	CXCL12	CXCL10	BMPER	BMP8A	CXCL11	IL21R	IL17B	TNFRSF9	ILF2	CX3CR1	CCR8	TNFSF12	CSF3	TNFSF4	BMP3	CX3CL1	BMP5	CXCR2	TNFRSF10D	BMP2	CXCL14	CCL28	CXCL3	BMP6	CCL21	CXCL9	CCL23	IL6	TNFRSF18	IL17RD	IL17D	IL27	CCL7	IL1R1	CXCR4	CXCR2P1	TGFB1I1	IFNGR1	IL9R
Check-point	IDO1	LAG3	CTLA4	TNFRSF9	ICOS	CD80	PDCD1LG2	TIGIT	CD70	TNFSF9	ICOSLG	KIR3DL1	CD86	PDCD1	LAIR1	TNFRSF8	TNFSF15	TNFRSF14	IDO2	CD276	CD40	TNFRSF4	TNFSF14	HHLA2	CD244	CD274	HAVCR2	CD27	BTLA	LGALS9	TMIGD2	CD28	CD48	TNFRSF25	CD40LG	ADORA2A	VTCN1	CD160	CD44	TNFSF18	TNFRSF18	BTNL2	C10orf54	CD200R1	TNFSF4	CD200	NRP1	BTN2A2	BTNL3
Cytolytic activity	PRF1	GZMA
HLA	HLA-E	HLA-DPB2	HLA-C	HLA-J	HLA-DQB1	HLA-DQB2	HLA-DQA2	HLA-DQA1	HLA-A	HLA-DMA	HLA-DOB	HLA-DRB1	HLA-H	HLA-B	HLA-DRB5	HLA-DOA	HLA-DPB1	HLA-DRA	HLA-DRB6	HLA-L	HLA-F	HLA-G	HLA-DMB	HLA-DPA1
Inflammation-promoting	CCL5	CD19	CD8B	CXCL10	CXCL13	CXCL9	GNLY	GZMB	IFNG	IL12A	IL12B	IRF1	PRF1	STAT1	TBX21
MHC class I	B2M	HLA-A	TAP1
Parainflammation	CXCL10	PLAT	CCND1	LGMN	PLAUR	AIM2	MMP7	ICAM1	MX2	CXCL9	ANXA1	TLR2	PLA2G2D	ITGA2	MX1	HMOX1	CD276	TIRAP	IL33	PTGES	TNFRSF12A	SCARB1	CD14	BLNK	IFIT3	RETNLB	IFIT2	ISG15	OAS2	REL	OAS3	CD44	PPARG	BST2	OAS1	NOX1	PLA2G2A	IFIT1	IFITM3	IL1RN
T cell co-inhibition	BTLA	C10orf54	CD160	CD244	CD274	CTLA4	HAVCR2	LAG3	LAIR1	TIGIT
T cell co-stimulation	CD2	CD226	CD27	CD28	CD40LG	ICOS	SLAMF1	TNFRSF18	TNFRSF25	TNFRSF4	TNFRSF8	TNFRSF9	TNFSF14
Type I IFN Reponse	DDX4	IFIT1	IFIT2	IFIT3	IRF7	ISG20	MX1	MX2	RSAD2	TNFSF10
Type II IFN Reponse	GPR146	SELP	AHR
[truncated: 212 more columns]
