# Supplementary material for: Identification of cuproptosis and ferroptosis-related subtypes and development of a prognostic signature in colon cancer
Source: PLoS One. 2025 Jan 30;20(1):e0307013. doi: 10.1371/journal.pone.0307013 (PMC11781745; doi:10.1371/journal.pone.0307013)
Supplement: S3 Table — (XLSX) [file pone.0307013.s005.xlsx]

## Sheet: Supplementary 3
TCGA-A6-2679-01A-02R-1410-07
TCGA-AA-3516-01A-02R-0826-07
TCGA-AA-3516-11A-01R-A32Z-07
TCGA-AA-3554-01A-01R-0826-07
TCGA-AA-3556-01A-01R-0821-07
TCGA-AA-3562-01A-02R-0821-07
TCGA-AA-3662-01A-01R-1723-07
TCGA-AA-3662-11A-01R-1723-07
TCGA-AA-3672-01A-01R-0905-07
TCGA-AA-3695-01A-01R-0905-07
TCGA-AA-3697-01A-01R-1723-07
TCGA-AA-3697-11A-01R-1723-07
TCGA-AA-3860-01A-02R-0905-07
TCGA-AA-3972-01A-01R-1022-07
TCGA-AZ-6601-01A-11R-1774-07
TCGA-AZ-6601-11A-01R-1774-07
TCGA-AZ-6608-01A-11R-1839-07
TCGA-CM-4748-01A-01R-1410-07
TCGA-G4-6310-01A-11R-1723-07
TCGA-G4-6314-01A-11R-1723-07
TCGA-G4-6625-01A-21R-1774-07
TCGA-A6-5661-01B-05R-2302-07
TCGA-A6-6780-01B-04R-A277-07
TCGA-AZ-4682-01B-01R-A32Z-07
TCGA-A6-2674-01B-04R-A277-07
TCGA-A6-3810-01B-04R-A277-07
TCGA-A6-2677-01B-02R-A277-07
TCGA-A6-5656-01B-02R-A277-07
TCGA-A6-3809-01B-04R-A277-07
TCGA-A6-5665-01B-03R-2302-07
TCGA-CK-4948-01B-11R-1653-07
TCGA-A6-2672-01B-03R-2302-07
TCGA-A6-6781-01B-06R-A277-07
TCGA-CK-4947-01B-11R-1653-07
TCGA-A6-5659-01B-04R-A277-07
TCGA-A6-6650-01B-02R-A277-07
TCGA-A6-6780-01A-11R-A278-07
TCGA-A6-5656-01A-21R-A278-07
TCGA-A6-3810-01A-01R-A278-07
TCGA-A6-5659-01A-01R-A278-07
TCGA-A6-2677-01A-01R-A278-07
TCGA-A6-6781-01A-22R-A278-07
TCGA-A6-6650-01A-11R-A278-07
TCGA-NH-A8F7-06A-31R-A41B-07
TCGA-A6-2684-01A-01R-A278-07
TCGA-A6-2684-01C-08R-A277-07
TCGA-A6-3809-01A-01R-A278-07
TCGA-G4-6317-02A-11R-2066-07
TCGA-A6-2674-01A-02R-A278-07
