# Supplementary material for: Identification of cuproptosis and ferroptosis-related subtypes and development of a prognostic signature in colon cancer
Source: PLoS One. 2025 Jan 30;20(1):e0307013. doi: 10.1371/journal.pone.0307013 (PMC11781745; doi:10.1371/journal.pone.0307013)
Supplement: S4 Table — (XLSX) [file pone.0307013.s006.xlsx]

## Sheet: Supplementary 4
id	HR	HR.95L	HR.95H	pvalue
C4orf19	0.767867	0.606789	0.971706	0.027885
HAND1	1.18726	1.01177	1.39319	0.0354377
NOS2	0.891034	0.797331	0.995748	0.0418386
MAGEA12	1.24488	1.12714	1.3749	1.55205e-05
GABRA3	1.28217	1.05665	1.55583	0.0117949
CXCL3	0.859714	0.741625	0.996606	0.0449563
BCHE	1.26799	1.01776	1.57972	0.0342629
C12orf56	1.48681	1.14608	1.92883	0.00282029
CHRDL1	1.14138	1.01039	1.28936	0.0334973
ISM1	1.24028	1.04683	1.46947	0.0128099
TPM2	1.25992	1.06745	1.48709	0.00630075
LTBP3	1.24918	1.02911	1.51631	0.0244408
PRELP	1.17057	1.03724	1.32103	0.0106899
FBXO17	1.22172	1.00266	1.48863	0.0469975
SLC39A8	0.768848	0.642798	0.919616	0.00401224
SERPINA1	0.861592	0.761667	0.974626	0.017855
CILP	1.16983	1.02584	1.33402	0.0192507
TNS1	1.17692	1.0192	1.35905	0.0264802
C7	1.14423	1.00325	1.30501	0.0446025
PTGIS	1.17856	1.0202	1.3615	0.0256411
CSDC2	1.24596	1.00237	1.54874	0.047561
NGFR	1.21739	1.01912	1.45422	0.0300954
ASRGL1	0.766439	0.628985	0.933932	0.00834521
PALM	1.22781	1.02309	1.4735	0.0274361
AOC3	1.19223	1.03523	1.37303	0.0146622
IGF2BP1	1.18486	1.02899	1.36434	0.0184198
PLIN4	1.14598	1.0163	1.2922	0.0261542
ZBTB7C	0.849427	0.732519	0.984993	0.0307642
FABP4	1.14999	1.04599	1.26432	0.00385487
FN1	1.11446	1.00161	1.24002	0.0466405
MGP	1.1426	1.00552	1.29838	0.0409196
EREG	0.900978	0.817847	0.992559	0.0347571
RORC	0.776077	0.651062	0.925097	0.00467324
UCHL1	1.19362	1.03382	1.37812	0.015796
RASL10B	1.21942	1.03578	1.43562	0.0172118
VGLL1	1.22873	1.00818	1.49753	0.041282
AEBP1	1.13809	1.00267	1.29179	0.0453645
OBSL1	1.16436	1.00138	1.35387	0.0479455
SCGB2A1	0.825334	0.699161	0.974276	0.0233394
PGM5	1.18204	1.01742	1.3733	0.0288398
CALB2	1.20584	1.07304	1.35508	0.0016657
BGN	1.1786	1.02651	1.35323	0.0197473
SFRP2	1.09946	1.01797	1.18747	0.0158043
MMP10	0.804791	0.692204	0.93569	0.00473615
GRP	1.20958	1.04841	1.39552	0.00910918
CLDN9	1.24498	1.05695	1.46647	0.00871726
INHBB	1.16983	1.03206	1.32598	0.0141445
SPINK4	0.934818	0.879281	0.993863	0.0310096
HOXD10	1.155	1.01533	1.3139	0.0284328
CLCA4	0.903001	0.820343	0.993988	0.0372442
CLCA1	0.942805	0.889602	0.999189	0.0468838
ITLN1	0.926796	0.868666	0.988817	0.021434
