# Supplementary material for: Identification of cuproptosis and ferroptosis-related subtypes and development of a prognostic signature in colon cancer
Source: PLoS One. 2025 Jan 30;20(1):e0307013. doi: 10.1371/journal.pone.0307013 (PMC11781745; doi:10.1371/journal.pone.0307013)
Supplement: S1 File — (ZIP) [file pone.0307013.s007.zip]

Archive with 8 entries (7 files):
- PCR-original data - 副本/ASRGL1.xlsx
- PCR-original data - 副本/C12orf56.xlsx
- PCR-original data - 副本/EREG.xlsx
- PCR-original data - 副本/INHBB.xlsx
- PCR-original data - 副本/MAGEA12.xlsx
- PCR-original data - 副本/MMP10.xlsx
- PCR-original data - 副本/RORC.xlsx
- PCR-original data - 副本/
