# Supplementary material for: Identification of cuproptosis and ferroptosis-related subtypes and development of a prognostic signature in colon cancer
Source: PLoS One. 2025 Jan 30;20(1):e0307013. doi: 10.1371/journal.pone.0307013 (PMC11781745; doi:10.1371/journal.pone.0307013)
Supplement: S1 File — (ZIP) [file pone.0307013.s007.zip › PCR-original data - 副本/ASRGL1.xlsx]

## Sheet: ASRGL1
ASRGL1											GAPDH
C1	24.0371	23.7622	23.6693		P1	26.3031	25.9054	25.5387			C1	17.1249	17.084				P1	18.5815	18.836	19.3333	19.0676
C2	22.5807	22.0012	22.1192	23.0363	P2	25.5282	24.6397	25.1593			C2	16.3006	15.8482				P2	16.5717	17.2037	17.1568
C3	22.9855	23.1833	23.0844		P3	25.0526	24.8421	24.3773			C3	16.1275	15.7336	16.5939			P3	17.6241	17.9951
C4	22.2066	23.1155	22.6611		P4	22.8726	22.5803	22.7264			C4	15.5024	15.2819				P4	16.2167	16.4522	16.2994
C5	23.1661	23.4529	24.0586		P5	22.656	22.0146	22.2826			C5	15.5521	15.42				P5	16.3225	16.2622	16.7384
C6	27.028	26.1399	25.5974		P6	22.1861	21.6241	22.463			C6	17.1521	17.1754				P6	15.4131	15.9588
C7	21.7964	21.3606	21.5785		P7	23.8336	24.1624	24.8782			C7	15.0848	14.8676				P7	18.4102	18.3266	18.3191
C8	22.2877	22.1452	22.1658		P8	25.084	24.2642	25.3614			C8	15.4739	15.2214				P8	16.8381	17.1623
C9	25.574	25.0143	24.8328		P9	28.035	28.2957	28.8903			C9	17.9538	18.2231				P9	21.0652	21.0047	21.2174
C10	25.7858	25.7343	26.2835		P10	27.8859	28.8916	27.9866			C10	19.9003	19.8455				P10	19.1576	19.2568
