# Supplementary material for: Identification of cuproptosis and ferroptosis-related subtypes and development of a prognostic signature in colon cancer
Source: PLoS One. 2025 Jan 30;20(1):e0307013. doi: 10.1371/journal.pone.0307013 (PMC11781745; doi:10.1371/journal.pone.0307013)
Supplement: S1 File — (ZIP) [file pone.0307013.s007.zip › PCR-original data - 副本/C12orf56.xlsx]

## Sheet: C12orf56
C12orf56												GAPDH
C1	30.5392	30.4127	29.4592		P1	31.1967	31.1298					C1	17.1249	17.084				P1	19.0216	18.5625	18.5694
C2	30.08	31.0607	31.858	30.3258	P2	25.5282	24.6397					C2	16.3006	15.8482				P2	16.5717	17.2037	17.1568
C3	28.8581	28.862	28.4488	28.1946	P3	29.3728	28.7218	28.7289				C3	15.218	15.3555				P3	17.6241	17.9951
C4	29.3942	30.3513	30.222		P4	26.9224	28.1276	27.3003	27.35			C4	15.5024	15.2819				P4	16.0852	16.6412	16.1439
C5	28.7886	29.0283	27.8545		P5	25.2063	25.8363					C5	15.9532	15.2669				P5	16.3225	16.2622	16.7384
C6	29.4442	29.9904			P6	28.0419	28.671					C6	17.1521	17.1754				P6	15.4131	15.9588
C7	29.492	29.4036			P7	29.3503	29.2575					C7	15.0848	14.8676				P7	18.4102	18.3266	18.3191
C8	34.1587	33.2175			P8	30.3822	31.1178	32.0489				C8	15.4739	15.2214				P8	16.8381	17.1623
C9	30.6866	31.5103	31.2197		P9	32.9498	32.2244					C9	17.9538	18.2231				P9	21.0652	21.0047	21.2174
C10	30.3381	29.6008			P10	29.8919	28.8947	29.46				C10	17.4774	17.6093	17.5902			P10	16.1605	16.6369
