# Supplementary material for: Identification of cuproptosis and ferroptosis-related subtypes and development of a prognostic signature in colon cancer
Source: PLoS One. 2025 Jan 30;20(1):e0307013. doi: 10.1371/journal.pone.0307013 (PMC11781745; doi:10.1371/journal.pone.0307013)
Supplement: S1 File — (ZIP) [file pone.0307013.s007.zip › PCR-original data - 副本/EREG.xlsx]

## Sheet: EREG
EREG												GAPDH
C1	28.3671	28.8963			P1	31.9029	31.8155	32.0752				C1	17.1249	17.084				P1	17.7271	18.2393
C2	20.0742	20.5923	20.6665	21.0866	P2	25.8397	25.6984	26.1412				C2	16.3006	15.8482				P2	16.5717	17.2037	17.1568
C3	21.866	21.7825	22.0197		P3	25.8042	25.5152					C3	16.1275	15.7336	16.5939			P3	17.6241	17.9951
C4	22.072	22.6806	21.1745		P4	25.278	24.4379					C4	15.5024	15.2819				P4	16.2167	16.4522	16.2994
C5	22.0234	21.4714	21.6087		P5	24.0211	24.1988					C5	15.9532	15.2669				P5	16.3225	16.2622	16.7384
C6	24.8408	25.2487			P6	28.0243	27.9768					C6	17.1521	17.1754				P6	15.4131	15.9588
C7	22.5169	22.9251			P7	27.6745	27.0975	28.0074				C7	15.0848	14.8676				P7	17.6685	18.1456	17.606
C8	23.2958	23.2634	23.2367		P8	26.4294	25.6273	25.5509				C8	15.4739	15.2214				P8	16.8381	17.1623
C9	29.7745	29.6029			P9	33.9383	34.2156					C9	17.9538	18.2231				P9	21.0652	21.0047	21.2174
C10	26.3045	25.6162	26.3396		P10	28.8875	29.6148	29.0698				C10	19.9003	19.8455				P10	19.1576	19.2568
