# Supplementary material for: Identification of cuproptosis and ferroptosis-related subtypes and development of a prognostic signature in colon cancer
Source: PLoS One. 2025 Jan 30;20(1):e0307013. doi: 10.1371/journal.pone.0307013 (PMC11781745; doi:10.1371/journal.pone.0307013)
Supplement: S1 File — (ZIP) [file pone.0307013.s007.zip › PCR-original data - 副本/INHBB.xlsx]

## Sheet: INHBB
INHBB													GAPDH
C1	28.4196	28.051	27.1204			P1	32.15	32.0472					C1	16.7873	16.8717	16.2173			P1	19.5886	18.7807
C2	21.3154	22.0113	21.2031			P2	29.5365	29.4393	29.7022				C2	16.3006	15.8482				P2	16.4713	17.0977	16.5411
C3	23.378	23.2929				P3	30.2694	30.4971					C3	16.1275	15.7336	16.5939			P3	15.8837	16.6252	17.5168
C4	23.2127	23.1037				P4	31.7139	32.1118	32.4672				C4	15.5024	15.2819				P4	15.3277	15.365
C5	27.3697	27.0826	27.1692			P5	28.9371	28.7658	28.2266				C5	14.4302	14.2137				P5	15.5044	15.5392	15.3716
C6	27.5592	27.8445	28.038			P6	30.9558	30.0353	30.1984				C6	17.1521	17.1754				P6	15.8656	16.0491
C7	23.0452	23.2589	23.0715			P7	29.31	29.2428					C7	14.1581	14.5521	14.1572			P7	18.4102	18.3266	18.3191
C8	27.8932	26.9612				P8	33.8075	33.4556					C8	15.4739	15.2214				P8	16.8381	17.1623
C9	26.2293	27.2689	26.8229			P9	31.9612	31.8737					C9	16.006	15.9639				P9	21.0652	21.0047	21.2174
C10	30.7147	31.3987				P10	26.4796	26.3532					C10	18.5101	18.8304	19.0564			P10	16.1605	16.6369
