# Supplementary material for: Identification of cuproptosis and ferroptosis-related subtypes and development of a prognostic signature in colon cancer
Source: PLoS One. 2025 Jan 30;20(1):e0307013. doi: 10.1371/journal.pone.0307013 (PMC11781745; doi:10.1371/journal.pone.0307013)
Supplement: S1 File — (ZIP) [file pone.0307013.s007.zip › PCR-original data - 副本/MAGEA12.xlsx]

## Sheet: MAGEA12
MAGEA12												GAPDH
C1	31.1624	31.1363			P1	31.8359	31.8058					C1	17.1249	17.084				P1	19.0216	18.5625	18.5694
C2	31.0847	30.6487	29.829		P2	32.3935	31.4155	31.9045				C2	22.4425	24.1625	23.2368			P2	16.5717	17.2037	17.1568
C3	33.0581	32.4229			P3	29.218	29.5372					C3	15.218	15.3555				P3	17.6241	17.9951
C4	29.1202	28.4458			P4	33.6245	34.2392					C4	15.5024	15.2819				P4	16.0852	16.6412	16.1439
C5	31.6074	31.2219			P5	32.73	32.9029					C5	15.9532	15.2669				P5	17.0994	16.3793
C6	29.2417	28.9873			P6	29.394	29.4513					C6	17.2235	17.3597	17.231			P6	15.4131	15.9588
C7	32.0978	31.7955			P7	27.0189	27.8672	28.3215				C7	15.0848	14.8676				P7	15.4949	15.8531	15.6175
C8	30.1736	30.3426			P8	29.2007	29.2723					C8	15.3659	16.1718	15.4037			P8	16.8381	17.1623
C9	30.2007	30.7325			P9	31.7301	30.8839					C9	16.006	15.9639				P9	21.0652	21.0047	21.2174
C10	32.1618	31.3334			P10	29.4421	28.4608					C10	19.9003	19.8455				P10	16.1605	16.6369
