# Supplementary material for: Identification of cuproptosis and ferroptosis-related subtypes and development of a prognostic signature in colon cancer
Source: PLoS One. 2025 Jan 30;20(1):e0307013. doi: 10.1371/journal.pone.0307013 (PMC11781745; doi:10.1371/journal.pone.0307013)
Supplement: S1 File — (ZIP) [file pone.0307013.s007.zip › PCR-original data - 副本/MMP10.xlsx]

## Sheet: MMP10
MMP10												GAPDH
C1	27.5535	27.4648			P1	35.1721	35.9734					C1	17.1249	17.084				P1	18.5815	18.836	19.3333	19.0676
C2	22.7145	23.2928	23.0899		P2	26.6662	26.1372					C2	16.3006	15.8482				P2	16.4713	17.0977	16.5411
C3	23.588	23.268			P3	28.0071	28.1531	27.9901				C3	16.1275	15.7336	16.5939			P3	16.5657	17.6969	17.1009
C4	29.8208	30.6294	29.506		P4	30.5068	29.8435	29.0195	30.061			C4	15.5024	15.2819				P4	16.0852	16.6412	16.1439
C5	27.863	28.082			P5	28.0975	27.207	27.7013				C5	15.9532	15.2669				P5	16.3225	16.2622	16.7384
C6	29.0506	30.1727	29.0638	29.2605	P6	28.5539	28.9499	29.6811				C6	17.2235	17.3597	17.231			P6	15.8656	16.0491
C7	23.1809	23.655			P7	32.1033	32.0117	31.9903				C7	15.0848	14.8676				P7	18.4102	18.3266	18.3191
C8	22.2314	22.296			P8	27.2902	27.6046	27.0857				C8	15.4739	15.2214				P8	16.8381	17.1623
C9	28.2993	28.7283			P9	29.7648	30.2133					C9	17.9538	18.2231				P9	21.0652	21.0047	21.2174
C10	27.195	28.0825			P10	31.1119	32.605	31.9297				C10	18.5101	18.8304	19.0564			P10	19.1576	19.2568
