# Supplementary material for: Identification of cuproptosis and ferroptosis-related subtypes and development of a prognostic signature in colon cancer
Source: PLoS One. 2025 Jan 30;20(1):e0307013. doi: 10.1371/journal.pone.0307013 (PMC11781745; doi:10.1371/journal.pone.0307013)
Supplement: S1 File — (ZIP) [file pone.0307013.s007.zip › PCR-original data - 副本/RORC.xlsx]

## Sheet: RORC
RORC												GAPDH
C1	30.2368	30.1257			P1	31.0819	31.1652					C1	17.1249	17.084				P1	19.0216	18.5625	18.5694
C2	23.2686	22.7429			P2	32.5545	33.2101					C2	16.3006	15.8482				P2	16.5717	17.2037	17.1568
C3	28.146	28.421			P3	32.7332	32.2594					C3	16.1275	15.7336	16.5939			P3	17.6241	17.9951
C4	29.329	29.8316			P4	28.1167	27.5247					C4	22.4237	22.3166	22.2105			P4	16.0852	16.6412	16.1439
C5	26.5892	27.26	26.0193		P5	21.6914	21.5929					C5	15.9532	15.2669				P5	16.3225	16.2622	16.7384
C6	31.2619	31.0665			P6	29.184	28.4361					C6	17.1521	17.1754				P6	17.2235	17.3597	17.231
C7	33.2027	33.0871			P7	30.2717	30.3013	30.0938				C7	15.0848	14.8676				P7	17.6685	18.1456	17.606
C8	30.9848	30.7484			P8	34.2871	34.1121					C8	15.4739	15.2214				P8	16.8381	17.1623
C9	27.5211	28.4842			P9	29.1129	28.487					C9	16.006	15.9639				P9	21.0652	21.0047	21.2174
C10	32.6171	32.8765			P10	33.1162	32.7898					C10	19.9003	19.8455				P10	16.1605	16.6369
